# Supplementary material for: A genomics-informed, SNP association study reveals FBLN1 and FABP4 as contributing to resistance to fleece rot in Australian Merino sheep
Source: BMC Vet Res. 2010 May 26;6:27. doi: 10.1186/1746-6148-6-27 (PMC2886023; doi:10.1186/1746-6148-6-27)
Supplement: Additional file 1 — Differentially expressed genes Normalized mean expression for the 155 differentially expressed genes across the 6 conditions (2 lines, resistant and susceptible, by 3 time points) [file 1746-6148-6-27-S1.XLS]

## Sheet: DE_Permut_Final
		RESISTANT		SUSCEPTIBLE
Gene	Time 0	Time 1	Time 2	Time 0	Time 1	Time 2
ABCC11	6.79453	7.70664	8.17827	8.00531	7.35723	7.72676
ACBD6	7.02725	8.32267	8.37793	7.90129	6.77519	5.79849
AGPAT5	9.84849	9.25479	9.87452	10.2451	10.5779	10.2283
ANKMY1	6.43358	8.47218	8.05896	7.63407	7.62517	6.24178
ANKRD57	5.09676	6.31177	5.40404	6.48744	5.89178	5.17076
APOL4	6.44584	6.17221	6.81849	5.0097	5.07821	5.79197
ARHGAP28	8.11316	9.82458	9.60096	8.32925	7.38486	8.02228
ARRDC2	4.22564	5.9806	6.3665	3.99411	5.09367	3.66925
ASAH1	7.5492	7.74284	8.39498	6.55243	7.0615	8.11145
BAMBI	8.2394	7.84616	7.97365	7.00422	8.44878	9.07946
BDH2	5.34402	4.75933	4.70671	4.05622	4.21106	5.61894
BICD1	4.99103	7.39028	7.18183	5.48321	6.38667	4.05879
BSG	9.2034	8.53374	9.55193	9.24441	9.27437	9.14492
C16orf80	6.28961	7.89969	7.71442	7.31062	6.78875	5.03556
C21orf57	7.96355	8.49512	9.42534	8.93565	9.44298	8.53545
C3	11.0028	10.2921	10.8418	11.3697	11.4074	10.8252
C9orf102	8.52402	9.55475	9.23529	9.30011	8.68917	6.63687
CACNA1C	7.20809	8.24083	7.4594	6.54977	5.86392	7.21662
CAPNS1	6.68178	7.65395	8.35123	5.49229	6.02639	7.49775
CAV1	7.37687	7.78696	8.09257	6.2389	7.00102	7.66181
CCDC73	8.66827	8.08235	8.81201	8.60668	9.20981	8.60895
CCL26	6.28324	6.8492	7.54386	6.41829	5.74802	4.52212
CD99L2	6.43587	7.95294	7.41498	6.31687	6.55087	4.87428
CDH1	11.2063	11.5426	11.9948	12.0999	12.1395	12.1277
CEBPZ	6.90898	8.46435	8.13091	6.70325	6.71303	5.08762
COL2A1	9.52742	8.85157	9.6345	10.3364	10.2253	9.5136
CSF1R	6.71477	7.97647	7.99172	6.84336	6.5013	5.37946
CYP4X1	9.532	9.65422	10.3948	10.3836	10.6391	10.736
DDX47	6.65921	7.72872	7.58691	6.47083	6.64055	6.41719
DKFZp686L1814	4.42873	5.01996	6.88194	5.32988	4.71013	4.33063
DMXL1	6.71348	7.3477	7.94625	5.56562	5.41582	7.02346
DNAJA1	6.66803	6.71073	6.69166	4.52374	5.49446	7.29897
DNM1	5.33596	7.39989	7.7305	7.2894	7.20704	6.70732
DOK4	5.11525	6.03931	6.06436	3.96155	4.97679	4.74098
DSP	10.1132	10.8446	10.254	11.0356	10.8245	10.5341
DYNLRB1	7.16066	6.95278	6.89018	6.12683	6.28047	7.36032
ERO1LB	7.21953	8.34659	8.49186	7.4715	6.76627	5.81847
EVL	5.64179	5.84094	4.63346	6.53936	6.44124	4.57048
FABP4	9.78241	10.4232	10.5918	10.3697	10.128	9.76391
FADS1	11.1842	11.2507	11.078	11.8177	12.1232	11.6131
FAIM2	7.80084	8.06416	8.78018	6.49459	7.33498	8.38105
FBL	8.32835	8.74256	9.38398	9.00435	8.63385	8.54892
FBLN1	9.53264	9.488	9.95401	9.42863	9.19861	9.30071
FBLN5	7.99859	8.89824	8.97634	8.44977	7.92972	8.39622
FCHSD2	5.99482	8.30156	7.65231	6.11489	6.38882	5.02434
FGD3	11.5519	10.9508	11.8313	12.1083	12.0482	11.4785
FKBP3	6.63182	7.48042	5.81618	7.92004	7.28344	3.44414
FLJ00038	6.87349	8.05144	7.5522	5.97441	5.05803	6.58201
FLJ23861	5.76648	7.43744	6.98985	5.68399	5.13394	5.29547
FLNC	4.90905	6.23432	6.92222	5.32094	5.35163	4.07214
FMOD	7.91235	8.56937	8.63887	8.40893	7.92412	6.0986
FNDC5	8.7404	9.2388	8.96159	7.32661	7.27323	9.49242
GLRX5	5.80618	7.69303	7.13941	6.10378	6.2482	4.24266
GLYATL2	8.06705	7.94393	8.57083	8.92058	9.2223	9.16685
GP5	7.33764	8.71029	8.81892	8.43798	7.74048	5.56575
GPSN2	11.804	11.2459	12.1462	12.353	12.3172	11.7324
HBB	6.50241	7.03863	7.28945	7.82393	6.08022	5.12979
HCFC2	7.42045	8.0446	7.81977	5.97908	6.25311	5.87622
HLA-DQB1	8.99659	8.59306	7.947	9.23881	9.43322	8.51607
HMGCR	10.6146	11.017	10.7404	10.4388	9.97943	10.4023
HNRPD	9.58471	9.99425	10.9929	8.52609	8.60021	10.7255
IFI44	5.50624	7.66498	7.13138	6.16659	6.09234	4.28488
IFIT3	5.26346	6.8413	6.89537	4.95583	4.8927	3.92183
IMPACT	5.30598	6.37374	6.56969	5.19325	5.02568	4.01796
KCNA3	7.21527	8.74742	8.97881	7.63695	7.14533	5.91851
KCNJ15	5.17969	5.28126	6.16878	3.91105	4.41064	4.96066
KLK10	10.1391	9.47522	10.6297	10.4573	10.5476	9.96772
KRT31	11.0951	10.5491	11.3672	11.4512	11.5745	10.5494
KRT33A	12.358	11.3276	12.2597	12.2805	12.3919	12.2254
KRT33B	12.3878	11.3828	12.3831	12.438	12.4287	11.728
KRT34	9.925	9.49981	10.604	10.4943	10.4038	9.98327
KRT5	13.0621	13.174	13.7071	12.9454	12.7778	13.0651
KRT71	9.63741	8.41745	8.01523	9.48703	9.6806	9.14463
KRT83	9.68083	8.63046	8.86321	9.15539	9.76567	8.8302
KRT86	9.30562	7.25493	8.04669	8.4646	8.32967	8.45909
KRTAP1-3	10.049	9.62466	10.931	10.9776	10.6862	9.73615
KRTAP13-3	6.15567	5.68326	6.33362	5.92644	6.52372	6.84176
KRTAP19-3	8.72086	8.64712	9.0297	9.73161	9.60536	9.61878
KRTAP3-1	12.0993	11.7262	12.8454	12.623	12.6206	12.0898
KRTAP9-2	10.1999	10.4902	11.6419	11.5569	10.785	10.5839
KRTAP9-3	10.5131	10.1116	10.4129	11.2675	11.0137	10.4249
KRTAP9-4	9.38361	8.79794	9.48448	10.3998	10.1496	9.10543
LAPTM5	5.57485	7.39712	7.1372	5.8069	6.23796	4.23065
LOC146167	6.92688	8.17541	7.11046	5.71014	6.94774	5.75724
LOC155006	8.154	8.37501	8.98738	6.3512	6.61778	8.81007
LOC388692	6.43387	7.70321	7.58536	6.15416	6.50566	4.64767
LOC51149	6.35778	7.12161	6.3253	4.8829	6.44406	5.66818
LRRTM1	7.50768	8.0341	7.58703	6.3471	6.36208	6.22409
LSM7	4.39949	4.90546	4.78043	6.75275	5.73264	3.14763
LTBP1	6.9781	8.1916	8.53696	6.58958	5.65249	7.66339
LTF	6.03201	6.52763	6.4894	5.5253	6.59516	6.48713
LYZ	7.518	8.21774	7.68658	8.4503	7.83529	8.46682
MAPRE3	9.12811	9.27826	8.75683	8.94964	8.7732	9.76873
MAST2	4.75712	6.41431	6.22306	5.88521	4.47738	3.53155
MATR3	8.704	8.50021	8.50359	7.52182	6.89301	7.97665
MAX	6.32046	8.02844	7.84517	6.65545	6.88182	4.94705
MBP	5.9393	6.81176	6.97187	5.4938	5.34568	4.43159
MGC4562	5.39747	4.89827	5.40074	4.24654	4.23686	6.57846
MIA3	5.75485	7.41818	7.53541	5.52106	6.1271	4.86232
MRPL50	7.25988	8.52826	8.49068	6.99853	6.94713	5.28786
MULK	9.63137	10.5165	10.4325	9.01592	8.00884	9.25999
MYH4	7.39942	8.25021	9.01157	7.46143	6.88413	6.41602
N4BP2	6.55031	7.03198	7.57706	5.45463	5.9189	6.52087
NLRC3	6.04818	5.87213	5.67512	5.50148	5.80234	6.75582
NOPE	4.15576	4.56638	5.51753	5.51077	5.92775	5.34664
OPCML	7.21953	8.34659	8.49186	7.4715	6.76627	5.81847
PAICS	7.00574	6.59282	7.12839	5.77908	5.83337	6.25117
PBX3	5.49254	7.31533	6.99751	5.23697	5.71754	4.22658
PCDH15	7.48336	7.65249	7.99024	8.32767	8.4243	8.98753
PGAM5	7.33555	7.06848	5.72319	6.91119	7.07367	6.82752
PHGDHL1	5.4218	7.44977	7.01861	6.00432	6.76611	4.2416
POLR3E	6.6248	7.21759	6.9505	5.57332	5.8511	6.46077
PQWD	5.58825	7.86809	6.71575	7.01531	6.62362	5.58431
PRMT2	7.15803	6.61319	7.45095	6.02226	6.36525	6.77021
PTN	4.54	6.49296	7.27269	5.2152	5.59199	4.53038
PTPRU	9.98911	9.38128	10.8543	10.2878	10.4876	10.4466
RCBTB2	6.19582	7.28725	7.44239	5.79533	5.96018	4.73884
RFWD3	7.8941	8.18406	7.88134	6.74383	6.71022	8.20382
RIPK2	8.67302	8.40891	9.11419	7.55226	8.17896	8.79037
RNF13	8.9672	8.72296	8.04434	9.08991	8.77926	9.27656
RP1L1	10.4613	9.95444	10.4491	11.1365	11.0543	10.3395
S100A7	8.7171	9.14985	8.50543	8.89881	8.58252	8.38106
SCAMP3	8.28945	8.48922	7.87311	7.14451	6.96429	7.98495
SEPP1	10.1369	10.0019	9.62589	9.97894	9.66749	9.73553
SERPINB2	5.72192	5.66612	5.24077	3.77787	5.30762	3.05749
SIRT6	8.74731	8.2256	8.60583	9.70305	9.5806	8.41501
SLC16A14	4.79886	7.47432	7.34563	5.02695	5.11901	5.1483
SLC19A3	6.66803	6.71073	6.69166	4.52374	5.49446	7.29897
SLC22A14	10.3185	9.7408	10.6511	10.8461	10.7637	9.88308
SLC39A10	6.00639	7.95822	7.76937	6.53271	5.69744	6.36712
SLC6A7	7.41198	8.40305	8.3503	6.24762	7.07984	7.01803
SMYD1	10.4797	10.0702	8.92568	10.6294	10.2977	10.439
SNAP23	9.62181	9.27271	9.47397	10.5676	10.2514	9.022
SNORD30	4.28541	4.77526	6.7232	4.36971	4.12758	3.5499
SPARC	11.2604	11.8103	11.9276	11.8512	12.06	12.1158
SPG20	10.1045	9.71479	10.7135	10.9099	10.7537	9.99546
SPRR2E	7.1905	7.92335	6.84874	6.91997	7.1503	7.84129
SPRY1	3.33251	6.03128	6.84385	3.65333	3.68342	4.0273
STIL	5.58322	5.01863	5.12273	4.41394	5.59782	4.79403
TAF7	3.67293	4.58503	5.82816	3.28598	3.23188	2.74448
TAX1BP1	6.41259	7.31334	8.00315	5.72026	4.97732	6.90247
TLR3	5.60513	7.73801	7.83598	6.49316	5.97485	4.13491
TLR8	11.6516	11.0398	12.4329	12.3558	11.9507	11.3186
TMEM144	8.33365	7.67962	8.66319	8.7232	8.56103	8.1833
TMEM176A	4.16027	4.74797	6.44823	5.60553	5.23378	5.79785
TMEM97	9.20526	8.33578	9.13457	9.24602	9.15888	9.09514
TULP4	4.37661	6.70304	6.12718	4.52331	5.47693	3.27634
TXNIP	10.9406	11.4102	11.7713	11.1985	10.4998	10.6786
USP14	8.67037	8.94809	9.38108	7.37772	7.79655	9.8641
UTP15	7.47405	7.90892	7.43619	6.22408	7.09474	7.13944
VPS13D	7.60514	8.39785	8.40496	6.46051	7.59969	7.95458
WDR76	5.57341	5.47592	4.9154	4.5055	4.37814	5.84872
ZBTB48	6.79052	6.937	6.0391	5.62287	6.03591	5.2606
ZC3HC1	5.71428	5.93527	6.88742	3.98713	5.00253	4.73826
ZMYM2	7.21237	7.78384	7.71886	8.26712	8.09663	8.05054
